# Supplementary material for: Meroterpenoids and Steroids from the Marine-Derived Fungus Trametes sp. ZYX-Z-16
Source: Molecules. 2022 Dec 11;27(24):8782. doi: 10.3390/molecules27248782 (PMC9784055; doi:10.3390/molecules27248782)
Supplement: Supplementary file 1 [file molecules-27-08782-s001.zip]

Archive with 1 entries (1 files):
- molecules-2038189-supplementary.pdf
